# Supplementary material for: Reproducibility of isokinetic strength assessment of knee muscle actions in adult athletes: Torques and antagonist-agonist ratios derived at the same angle position
Source: PLoS One. 2018 Aug 15;13(8):e0202261. doi: 10.1371/journal.pone.0202261 (PMC6093703; doi:10.1371/journal.pone.0202261)
Supplement: S1 File — (XLSX) [file pone.0202261.s001.xlsx]

## Sheet: n_26_all
NORD	1_PT_60_Q_CON	2_PT_60_Q_CON	Z	Z^2	1_PT_60_H_CON	2_PT_60_H_CON	Z	Z^2	1_T_H_at angle_PT_Q_con	2_T_H_at angle_PT_Q_con	Z	Z^2	1_PT_60_Q_ECC	2_PT_60_Q_ECC	Z	Z^2	1_PT_60_H_ECC	2_PT_60_H_ECC	Z	Z^2	1_T_Hecc_at angle_PT_Qcon	2_T_Hecc_at angle_PT_Qcon	Z	Z^2	1_T_Hcon_at angle_PT_Qecc	2_T_Hcon_at angle_PT_Qecc	Z	Z^2	CONVENTIONAL RATIO_1	CONVENTIONAL RATIO_2	Z	Z^2	CONVENTIONAL at angle RATIO_1	CONVENTIONAL at angle RATIO_2	Z	Z^2	FUNC EXT RATIO_1	FUNC EXT RATIO_2	Z	Z^2	FUNC FLEX RATIO_1	FUNC FLEX RATIO_2	Z	Z^2	FUNC EXT at angle RATIO_1	FUNC EXT at angle RATIO_2	Z	Z^2	FUNC FLEX at angle RATIO_1
1	200.8	204.8	4	16	100.8	106	5.2	27.04	96.7	97.8	1.1	1.21	198.1	205	6.9	47.61	114.4	114.6	0.2	0.04	85	92.5	7.5	56.25	96.7	95.2	-1.5	2.25	0.501992	0.517578	0.0155861	0.000242926	0.481574	0.477539	-0.00403464	1.62783e-05	0.569721	0.55957	-0.0101508	0.000103039	0.508834	0.517073	0.00823925	6.78852e-05	0.423307	0.45166	0.0283534	0.000803914	0.959325
9	272.8	278.8	6	36	185.2	191.6	6.4	40.96	138.7	141.7	3	9	270.2	288.7	18.5	342.25	197.2	202.2	5	25	120.3	144.7	24.4	595.36	146.7	141.7	-5	25	0.678886	0.687231	0.00834536	6.9645e-05	0.508431	0.50825	-0.000181444	3.29218e-08	0.722874	0.725251	0.00237718	5.65096e-06	0.685418	0.663665	-0.0217535	0.000473215	0.440982	0.51901	0.0780276	0.00608831	0.792117
10	225.1	221.4	-3.7	13.69	127.7	136.7	9	81	112.7	126.9	14.2	201.64	253.3	251.8	-1.5	2.25	116.2	143.3	27.1	734.41	100.6	113.6	13	169	117.4	119.9	2.5	6.25	0.567303	0.617435	0.0501311	0.00251313	0.500666	0.573171	0.0725044	0.00525688	0.516215	0.647245	0.13103	0.0171688	0.504145	0.542891	0.0387459	0.00150124	0.446912	0.513098	0.066186	0.00438058	0.919342
11	283.7	270.7	-13	169	172.2	157	-15.2	231.04	152.1	138	-14.1	198.81	299.7	272.4	-27.3	745.29	197.6	190.1	-7.5	56.25	148.2	148.9	0.7	0.49	152	139.9	-12.1	146.41	0.606979	0.579978	-0.0270014	0.000729074	0.53613	0.509789	-0.0263403	0.00069381	0.69651	0.702253	0.00574302	3.29823e-05	0.574575	0.576358	0.00178372	3.18166e-06	0.522383	0.550055	0.0276726	0.000765774	0.882695
12	163.9	167.2	3.3	10.89	122.7	121	-1.7	2.89	110.9	110.1	-0.8	0.64	244.1	214.5	-29.6	876.16	161.8	167.6	5.8	33.64	120.3	120.8	0.5	0.25	104.4	103.6	-0.8	0.64	0.748627	0.723684	-0.024943	0.000622153	0.676632	0.658493	-0.0181393	0.000329033	0.987187	1.00239	0.015205	0.000231193	0.502663	0.564103	0.0614397	0.00377484	0.733984	0.722488	-0.0114961	0.00013216	0.850856
13	294.1	286.9	-7.2	51.84	143.5	139.8	-3.7	13.69	126.9	122	-4.9	24.01	374.9	370.7	-4.2	17.64	204.5	192.3	-12.2	148.84	114.9	114.6	-0.3	0.09	129.8	120.4	-9.4	88.36	0.487929	0.487278	-0.000651479	4.24424e-07	0.431486	0.425235	-0.00625062	3.90702e-05	0.695342	0.670268	-0.0250733	0.000628672	0.382769	0.377124	-0.00564438	3.1859e-05	0.390683	0.399442	0.00875887	7.67179e-05	0.90453
14	304.6	308.5	3.9	15.21	177.4	181.8	4.4	19.36	115.8	112.5	-3.3	10.89	356.5	358.3	1.8	3.24	174.7	173.2	-1.5	2.25	113.5	112.1	-1.4	1.96	133.6	139.8	6.2	38.44	0.582403	0.589303	0.00689993	4.7609e-05	0.380171	0.364668	-0.015503	0.000240342	0.573539	0.561426	-0.0121128	0.00014672	0.497616	0.507396	0.00978033	9.56548e-05	0.37262	0.363371	-0.00924868	8.55381e-05	0.7531
15	196.8	191.7	-5.1	26.01	140.8	135.7	-5.1	26.01	126.2	122.9	-3.3	10.89	200.4	205	4.6	21.16	127.6	129.8	2.2	4.84	123.7	126.2	2.5	6.25	113.6	113.5	-0.1	0.01	0.715447	0.707877	-0.00757026	5.73089e-05	0.64126	0.641106	-0.000154268	2.37986e-08	0.648374	0.6771	0.0287257	0.000825163	0.702595	0.661951	-0.0406436	0.0016519	0.628557	0.65832	0.0297634	0.000885859	0.806818
17	208.8	198.7	-10.1	102.01	115.7	122.6	6.9	47.61	114.3	110.9	-3.4	11.56	248.6	259.7	11.1	123.21	156.3	155.7	-0.6	0.36	134.8	131.3	-3.5	12.25	112.3	113.9	1.6	2.56	0.554119	0.617011	0.0628918	0.00395538	0.547414	0.558128	0.010714	0.000114791	0.748563	0.783593	0.0350301	0.00122711	0.465406	0.472083	0.0066769	4.4581e-05	0.645594	0.660795	0.0152013	0.000231079	0.970614
23	144.3	138	-6.3	39.69	102.9	99.9	-3	9	86.9	86.1	-0.8	0.64	161.8	155.3	-6.5	42.25	108.9	111.2	2.3	5.29	85.7	83.3	-2.4	5.76	86	86.1	0.1	0.01	0.713098	0.723913	0.0108153	0.000116971	0.602218	0.623913	0.0216954	0.000470692	0.754678	0.805797	0.0511193	0.00261319	0.63597	0.643271	0.00730075	5.3301e-05	0.593902	0.603623	0.00972159	9.45094e-05	0.835763
25	267.3	252.1	-15.2	231.04	167.9	153.6	-14.3	204.49	127.1	119.3	-7.8	60.84	286.5	284.1	-2.4	5.76	167.7	179.8	12.1	146.41	116.3	111.7	-4.6	21.16	167.9	153.6	-14.3	204.49	0.628133	0.609282	-0.0188512	0.000355366	0.475496	0.473225	-0.00227079	5.15647e-06	0.627385	0.713209	0.0858241	0.00736577	0.586038	0.540655	-0.0453837	0.00205968	0.435092	0.443078	0.00798649	6.3784e-05	1
26	235	231.6	-3.4	11.56	118.5	107.8	-10.7	114.49	93.3	92.6	-0.7	0.49	224	235	11	121	147.3	159.9	12.6	158.76	95.1	91.7	-3.4	11.56	79.5	82.2	2.7	7.29	0.504255	0.465458	-0.0387976	0.00150526	0.397021	0.399827	0.00280601	7.8737e-06	0.626809	0.690415	0.063606	0.00404572	0.529018	0.458723	-0.0702945	0.00494131	0.404681	0.395941	-0.00873957	7.63801e-05	0.670886
27	236.1	236.6	0.5	0.25	102.1	99.9	-2.2	4.84	88.7	87.5	-1.2	1.44	331.9	329.5	-2.4	5.76	170.2	182.7	12.5	156.25	102.1	106	3.9	15.21	80	81.5	1.5	2.25	0.432444	0.422232	-0.0102123	0.00010429	0.375688	0.369822	-0.00586578	3.44074e-05	0.720881	0.772189	0.0513084	0.00263255	0.307623	0.303187	-0.00443613	1.96793e-05	0.432444	0.448014	0.0155696	0.000242414	0.783546
28	249.4	241.5	-7.9	62.41	132.9	117.7	-15.2	231.04	113.1	103.6	-9.5	90.25	335.2	337	1.8	3.24	164.1	148.6	-15.5	240.25	120.3	118.1	-2.2	4.84	112.4	99.4	-13	169	0.532879	0.487371	-0.0455083	0.00207101	0.453488	0.428986	-0.0245029	0.00060039	0.657979	0.615321	-0.0426582	0.00181973	0.39648	0.349258	-0.0472216	0.00222988	0.482358	0.489027	0.00666926	4.4479e-05	0.845749
30	181.6	177.6	-4	16	98.2	96	-2.2	4.84	76.6	73.8	-2.8	7.84	223.3	229.9	6.6	43.56	101.4	114.3	12.9	166.41	82	85.6	3.6	12.96	76.1	73.8	-2.3	5.29	0.540749	0.540541	-0.000208358	4.34131e-08	0.421806	0.415541	-0.00626563	3.92581e-05	0.55837	0.643581	0.085211	0.00726092	0.439767	0.417573	-0.0221943	0.000492586	0.451542	0.481982	0.0304401	0.000926602	0.774949
31	274.6	260.8	-13.8	190.44	144	137.6	-6.4	40.96	123	117.2	-5.8	33.64	322.5	323	0.5	0.25	171	151.7	-19.3	372.49	139.8	138.4	-1.4	1.96	109.7	110.2	0.5	0.25	0.524399	0.527607	0.00320824	1.02928e-05	0.447924	0.449387	0.00146225	2.13817e-06	0.622724	0.581672	-0.0410522	0.00168528	0.446512	0.426006	-0.0205054	0.000420473	0.509104	0.530675	0.0215707	0.000465295	0.761806
32	174	167.7	-6.3	39.69	113.9	100.3	-13.6	184.96	67.5	65.1	-2.4	5.76	328.2	317.2	-11	121	119.3	122.3	3	9	97.1	96.4	-0.7	0.49	68.1	63.2	-4.9	24.01	0.654598	0.598092	-0.0565059	0.00319291	0.387931	0.388193	0.000262168	6.87319e-08	0.685632	0.729278	0.0436463	0.001905	0.347044	0.316204	-0.0308402	0.000951118	0.558046	0.574836	0.01679	0.000281905	0.597893
34	208.7	215.1	6.4	40.96	148.1	142.2	-5.9	34.81	108.3	116.8	8.5	72.25	317.8	328.2	10.4	108.16	191.5	190.2	-1.3	1.69	125.6	126.2	0.6	0.36	122.4	116.1	-6.3	39.69	0.709631	0.661088	-0.0485432	0.00235644	0.518927	0.543003	0.0240766	0.000579681	0.917585	0.88424	-0.0333452	0.0011119	0.466016	0.433272	-0.032744	0.00107217	0.601821	0.586704	-0.0151169	0.000228522	0.826469
35	247.3	236.5	-10.8	116.64	138.2	127.5	-10.7	114.49	128.1	116.8	-11.3	127.69	248.6	259.5	10.9	118.81	184.6	162.3	-22.3	497.29	134.5	126.2	-8.3	68.89	126.4	116.8	-9.6	92.16	0.558835	0.539112	-0.0197234	0.000389011	0.517994	0.493869	-0.0241254	0.000582036	0.746462	0.686258	-0.0602039	0.0036245	0.555913	0.491329	-0.0645836	0.00417105	0.543874	0.533615	-0.0102586	0.000105239	0.914616
36	245.3	244.9	-0.4	0.16	153.8	142.9	-10.9	118.81	122.7	120.7	-2	4	279.9	294	14.1	198.81	176.8	181	4.2	17.64	131.5	128.6	-2.9	8.41	125.2	128.8	3.6	12.96	0.626987	0.583503	-0.0434839	0.00189085	0.500204	0.492854	-0.00734961	5.40167e-05	0.72075	0.739077	0.0183271	0.000335882	0.549482	0.486054	-0.0634275	0.00402305	0.536078	0.525112	-0.010966	0.000120253	0.814044
37	258.2	253.2	-5	25	153.9	150.5	-3.4	11.56	129.1	122.7	-6.4	40.96	125.2	128.8	3.6	12.96	135.5	146	10.5	110.25	133.3	131.5	-1.8	3.24	142.2	142.8	0.6	0.36	0.59605	0.594392	-0.00165779	2.74826e-06	0.5	0.484597	-0.0154028	0.000237248	0.524787	0.576619	0.0518323	0.00268659	1.22923	1.16848	-0.060755	0.00369117	0.516266	0.519352	0.00308583	9.52235e-06	0.923977
39	223.1	232.6	9.5	90.25	140.1	150.7	10.6	112.36	113.2	115.1	1.9	3.61	293.7	303.9	10.2	104.04	169.5	184	14.5	210.25	119.6	122.6	3	9	110.4	126.4	16	256	0.62797	0.647893	0.0199239	0.00039696	0.507396	0.494841	-0.0125549	0.000157624	0.759749	0.791058	0.0313086	0.00098023	0.477017	0.495887	0.0188694	0.000356056	0.536082	0.527085	-0.00899735	8.09523e-05	0.788009
40	175.3	186	10.7	114.49	102.4	110.1	7.7	59.29	85.2	91.8	6.6	43.56	170.4	175.1	4.7	22.09	113.2	123.3	10.1	102.01	99.8	110.4	10.6	112.36	82.4	89.1	6.7	44.89	0.584141	0.591935	0.00779401	6.07466e-05	0.486024	0.493548	0.00752443	5.6617e-05	0.64575	0.662903	0.0171531	0.000294228	0.600939	0.628784	0.0278446	0.000775321	0.56931	0.593548	0.0242386	0.000587511	0.804688
42	149.6	147.3	-2.3	5.29	91.4	97.8	6.4	40.96	74.2	72.7	-1.5	2.25	191.6	178	-13.6	184.96	119.9	123.4	3.5	12.25	93.7	92.2	-1.5	2.25	73.1	72.7	-0.4	0.16	0.610963	0.663951	0.0529886	0.00280779	0.495989	0.493551	-0.00243873	5.94739e-06	0.801471	0.837746	0.0362755	0.00131591	0.477035	0.549438	0.0724027	0.00524215	0.626337	0.625933	-0.000403429	1.62755e-07	0.799781
43	212.5	213.6	1.1	1.21	136.1	129.9	-6.2	38.44	101.8	94.2	-7.6	57.76	240.4	244.1	3.7	13.69	139	135.2	-3.8	14.44	111.3	114.2	2.9	8.41	96.7	96.5	-0.2	0.04	0.640471	0.608146	-0.0323245	0.00104487	0.479059	0.441011	-0.0380476	0.00144762	0.654118	0.632959	-0.0211588	0.000447697	0.56614	0.532159	-0.0339808	0.0011547	0.523765	0.534644	0.0108795	0.000118363	0.710507
45	209.5	206.9	-2.6	6.76	119.9	107.4	-12.5	156.25	115.1	105.4	-9.7	94.09	303.6	292.2	-11.4	129.96	156.1	147.7	-8.4	70.56	122	114.9	-7.1	50.41	114.7	104.7	-10	100	0.572315	0.519091	-0.0532237	0.00283276	0.549403	0.509425	-0.0399785	0.00159828	0.745107	0.713871	-0.031236	0.000975685	0.394928	0.367556	-0.0273711	0.000749175	0.582339	0.555341	-0.0269982	0.000728901	0.956631
			sum	1432.49			sum	1971.19			sum	1115.72			sum	3415.11			sum	3296.87			sum	1179.17			sum	1268.77			sum	0.027376			sum	0.0125693			sum	0.0614701			sum	0.0400472			sum	0.0176247
			TEM	5.24861			TEM	6.15691			TEM	4.63208			TEM	8.10402			TEM	7.9625			TEM	4.76197			TEM	4.93958			TEM	0.0229447			TEM	0.0155473			TEM	0.0343819			TEM	0.0262768			TEM	0.017432
	224.708	221.95	mean	223.329	132.704	129.385	mean	131.044	109.546	107.085	mean	108.315	262.708	263.112	mean	262.91	153.319	155.092	mean	154.206	114.269	115.488	mean	114.879	110.758	108.915	mean	109.837	0.596216	0.588884	mean	0.59255	0.49309	0.488922	mean	0.491006	0.68956	0.707896	mean	0.698728	0.531891	0.518865	mean	0.525378	0.519541	0.531029	mean	0.525285	0.832643
	43.4624	42.1389	sd	42.8007	25.4807	25.0422	sd	25.2615	20.4673	19.2088	sd	19.838	62.7422	62.6573	sd	62.6998	30.3104	27.1655	sd	28.7379	17.6127	17.1882	sd	17.4004	25.5769	23.8105	sd	24.6937	0.0765906	0.0782876	sd	0.0774391	0.0726987	0.0762815	sd	0.0744901	0.106628	0.101273	sd	0.10395	0.168603	0.163185	sd	0.165894	0.0875888	0.0839638	sd	0.0857763	0.0938598
	1888.98	1775.69	variance	1832.34	649.267	627.114	variance	638.19	418.912	368.977	variance	393.944	3936.58	3925.94	variance	3931.26	918.718	737.962	variance	828.34	310.206	295.435	variance	302.82	654.179	566.941	variance	610.56	0.00586613	0.00612895	variance	0.00599754	0.00528511	0.00581886	variance	0.00555198	0.0113694	0.0102562	variance	0.0108128	0.028427	0.0266294	variance	0.0275282	0.0076718	0.00704992	variance	0.00736086	0.00880966
			R	0.984966			R	0.940602			R	0.945535			R	0.983294			R	0.92346			R	0.925116			R	0.960038			R	0.912221			R	0.956463			R	0.890674			R	0.974918			R	0.958717
			CV	19.1649			CV	19.2771			CV	18.3151			CV	23.8484			CV	18.6361			CV	15.1468			CV	22.4822			CV	13.0688			CV	15.1709			CV	14.877			CV	31.5761			CV	16.3295
[truncated: 3 more columns]
